# Supplementary material for: Shotgun Metagenomic Sequencing to Assess Cyanobacterial Community Composition following Coagulation of Cyanobacterial Blooms
Source: Toxins (Basel). 2022 Oct 7;14(10):688. doi: 10.3390/toxins14100688 (PMC9607033; doi:10.3390/toxins14100688)
Supplement: Supplementary file 1 [file toxins-14-00688-s001.zip]

Archive with 1 entries (1 files):
- toxins-1939413-supplementary.pdf
